# Supplementary material for: MCT4/Lactate Promotes PD-L1 Glycosylation in Triple-Negative Breast Cancer Cells
Source: J Oncol. 2022 Sep 26;2022:3659714. doi: 10.1155/2022/3659714 (PMC9529401; doi:10.1155/2022/3659714)
Supplement: Supplementary Materials — Figure S1. Two gene sets closely related to SLC16A3 (MCT4) or CD274 (PD-L1). Figure S2. Morphological relationship between MCT4 and PD-L1. Figure S3 or Figure S4. Expression of SLC16A3 or CD274 in human TNBC cell lines MDA-MB-231, MDA-MB-468, and BT-549. Figure S5. Expression of MCT4(SLC16A3)/PD-L1(CD274)/EPCAM in different subtypes of breast cancer. Material S1. mIHC dying protocol. Material S2. Analysis of tissue imaging. [file 3659714.f1.zip]

Archive with 3 entries (3 files):
- Supplementary Figures S1-S5.docx
- Supplementary Material S1.pdf
- Supplementary Material S2.pdf
